# Supplementary material for: Smooth Muscle Tumor of Uncertain Malignant Potential (STUMP): A Systematic Review of the Literature in the Last 20 Years
Source: Curr Oncol. 2024 Sep 5;31(9):5242–54. doi: 10.3390/curroncol31090388 (PMC11430651; doi:10.3390/curroncol31090388)
Supplement: Supplementary file 1 [file curroncol-31-00388-s001.zip]

Archive with 1 entries (1 files):
- curroncol-3107998-supplementary.pdf
